# Supplementary material for: Structural Modelling Prediction of Recombinant Plasmodium falciparum K13-F446I and K13-C580Y Gene by AlphaFold Method and Heterologous Expression in Spodoptera frugiperda 9 Cells
Source: Pathogens. 2022 Oct 31;11(11):1271. doi: 10.3390/pathogens11111271 (PMC9698840; doi:10.3390/pathogens11111271)
Supplement: Supplementary file 1 [file pathogens-11-01271-s001.zip]

Archive with 2 entries (2 files):
- pathogens-1904637-supplementary/Supplemental Table S1.xls
- pathogens-1904637-supplementary/Supplemental Table S2.xls
