# Supplementary material for: Structural Modelling Prediction of Recombinant Plasmodium falciparum K13-F446I and K13-C580Y Gene by AlphaFold Method and Heterologous Expression in Spodoptera frugiperda 9 Cells
Source: Pathogens. 2022 Oct 31;11(11):1271. doi: 10.3390/pathogens11111271 (PMC9698840; doi:10.3390/pathogens11111271)
Supplement: Supplementary file 1 [file pathogens-11-01271-s001.zip › pathogens-1904637-supplementary/Supplemental Table S1.xls]

## Sheet: F446I
Table S1 The amino acid replacements, structural variations of Pfk13-F446I comparing with 3D model of Pfk13 from the Research Collaboratory for Structural Bioinformatics Protein Data Bank (RCSB PDB; ID: 4YY8)
model	resn	elem	x	y	z
4yy8	PHE	N	-4.366	-9.575	-15.621
4yy8	PHE	C	-3.148	-10.271	-16.028
4yy8	PHE	C	-2.039	-9.309	-16.466
4yy8	PHE	O	-2.29	-8.378	-17.201
4yy8	PHE	C	-3.416	-11.233	-17.201
4yy8	PHE	C	-4.395	-12.334	-16.897
4yy8	PHE	C	-3.971	-13.511	-16.308
4yy8	PHE	C	-5.731	-12.207	-17.252
4yy8	PHE	C	-4.865	-14.536	-16.048
4yy8	PHE	C	-6.622	-13.226	-17.002
4yy8	PHE	C	-6.189	-14.388	-16.411
Model 1	ILE	N	-7.672	11.824	3.083
Model 1	ILE	C	-6.487	12.563	3.527
Model 1	ILE	C	-5.392	12.501	2.454
Model 1	ILE	O	-4.958	11.413	2.083
Model 1	ILE	C	-6.024	12.002	4.892
Model 1	ILE	C	-7.124	12.192	5.967
Model 1	ILE	C	-4.75	12.715	5.355
Model 1	ILE	C	-6.88	11.464	7.289
Model 1	ILE	H	-7.57	10.826	2.966
Model 1	ILE	H	-6.75	13.61	3.677
Model 1	ILE	H	-5.811	10.938	4.781
Model 1	ILE	H	-8.078	11.818	5.596
Model 1	ILE	H	-7.238	13.257	6.167
Model 1	ILE	H	-4.965	13.766	5.546
Model 1	ILE	H	-3.97	12.645	4.597
Model 1	ILE	H	-4.371	12.241	6.261
Model 1	ILE	H	-7.731	11.632	7.95
Model 1	ILE	H	-6.798	10.394	7.098
Model 1	ILE	H	-5.985	11.847	7.779
Model 2	ILE	N	-1.971	-11.551	6.718
Model 2	ILE	C	-2.326	-12.509	5.671
Model 2	ILE	C	-1.514	-12.217	4.412
Model 2	ILE	O	-1.574	-11.113	3.883
Model 2	ILE	C	-3.849	-12.461	5.419
Model 2	ILE	C	-4.627	-12.836	6.702
Model 2	ILE	C	-4.223	-13.439	4.299
Model 2	ILE	C	-6.139	-12.622	6.634
Model 2	ILE	H	-2.191	-10.579	6.552
Model 2	ILE	H	-2.08	-13.518	6.001
Model 2	ILE	H	-4.124	-11.451	5.115
Model 2	ILE	H	-4.436	-13.885	6.931
Model 2	ILE	H	-4.276	-12.236	7.542
Model 2	ILE	H	-3.659	-13.225	3.391
Model 2	ILE	H	-4.01	-14.46	4.615
Model 2	ILE	H	-5.281	-13.341	4.056
Model 2	ILE	H	-6.347	-11.582	6.384
Model 2	ILE	H	-6.585	-13.295	5.902
Model 2	ILE	H	-6.575	-12.84	7.609
Model 3	ILE	N	-2.469	-7.184	2.634
Model 3	ILE	C	-3.072	-8.028	1.598
Model 3	ILE	C	-2.325	-7.857	0.268
Model 3	ILE	O	-2.273	-6.752	-0.267
Model 3	ILE	C	-4.58	-7.69	1.487
Model 3	ILE	C	-5.322	-8.014	2.81
Model 3	ILE	C	-5.224	-8.487	0.346
Model 3	ILE	C	-6.763	-7.502	2.9
Model 3	ILE	H	-2.497	-6.187	2.478
Model 3	ILE	H	-2.99	-9.074	1.893
Model 3	ILE	H	-4.685	-6.627	1.272
Model 3	ILE	H	-4.796	-7.564	3.651
Model 3	ILE	H	-5.322	-9.094	2.956
Model 3	ILE	H	-4.719	-8.284	-0.598
Model 3	ILE	H	-5.163	-9.554	0.558
Model 3	ILE	H	-6.266	-8.191	0.224
Model 3	ILE	H	-6.767	-6.417	2.798
Model 3	ILE	H	-7.174	-7.76	3.876
Model 3	ILE	H	-7.388	-7.961	2.133
Model 4	ILE	N	-1.1111	2.8436	11.0466
Model 4	ILE	C	-0.0305	2.3474	11.8937
Model 4	ILE	C	1.2642	2.3678	11.0453
Model 4	ILE	O	1.3256	1.9097	9.9072
Model 4	ILE	C	-0.3332	0.9137	12.4097
Model 4	ILE	C	-1.6632	0.8885	13.201
Model 4	ILE	C	0.8237	0.3817	13.2683
Model 4	ILE	C	-2.0837	-0.499	13.6679
Model 4	ILE	H	-1.2443	2.3862	10.1521
Model 4	ILE	H	0.0888	3.0204	12.7508
Model 4	ILE	H	-0.4399	0.2458	11.5438
Model 4	ILE	H	-1.5932	1.5534	14.0706
Model 4	ILE	H	-2.473	1.2761	12.5722
Model 4	ILE	H	0.6369	-0.6428	13.6032
Model 4	ILE	H	0.9784	1.0077	14.1535
Model 4	ILE	H	1.7606	0.3506	12.7043
Model 4	ILE	H	-1.4199	-0.8817	14.4481
Model 4	ILE	H	-2.0922	-1.209	12.835
Model 4	ILE	H	-3.0934	-0.4607	14.09
Model 5	ILE	N	-4.332	8.69	4.344
Model 5	ILE	C	-3.44	8.956	5.472
Model 5	ILE	C	-1.988	8.798	5.026
Model 5	ILE	O	-1.61	7.753	4.509
Model 5	ILE	C	-3.814	8.039	6.657
Model 5	ILE	C	-5.259	8.331	7.132
Model 5	ILE	C	-2.841	8.265	7.82
Model 5	ILE	C	-5.826	7.333	8.144
Model 5	ILE	H	-4.342	7.753	3.969
Model 5	ILE	H	-3.571	9.985	5.807
Model 5	ILE	H	-3.745	7	6.334
Model 5	ILE	H	-5.291	9.33	7.569
Model 5	ILE	H	-5.941	8.317	6.282
Model 5	ILE	H	-2.919	9.293	8.175
Model 5	ILE	H	-1.814	8.074	7.506
Model 5	ILE	H	-3.064	7.575	8.633
Model 5	ILE	H	-5.249	7.347	9.068
Model 5	ILE	H	-5.829	6.335	7.705
Model 5	ILE	H	-6.854	7.609	8.378
