# Supplementary material for: Structural Modelling Prediction of Recombinant Plasmodium falciparum K13-F446I and K13-C580Y Gene by AlphaFold Method and Heterologous Expression in Spodoptera frugiperda 9 Cells
Source: Pathogens. 2022 Oct 31;11(11):1271. doi: 10.3390/pathogens11111271 (PMC9698840; doi:10.3390/pathogens11111271)
Supplement: Supplementary file 1 [file pathogens-11-01271-s001.zip › pathogens-1904637-supplementary/Supplemental Table S2.xls]

## Sheet: C580Y
Table S2 The amino acid replacements, structural variations of Pfk13-C580Y comparing with 3D model of Pfk13 from the Research Collaboratory for Structural Bioinformatics Protein Data Bank (RCSB PDB; ID: 4YY8)
model	resn	elem	x	y	z
4yy8	CYS	N	-22.847	-30.387	16.128
4yy8	CYS	C	-23.747	-29.314	16.563
4yy8	CYS	C	-24.076	-28.349	15.442
4yy8	CYS	O	-23.291	-28.159	14.512
4yy8	CYS	C	-23.159	-28.566	17.754
4yy8	CYS	S	-21.71	-27.602	17.359
Model 1	TYR	N	-2.699	-3.37	-8.081
Model 1	TYR	C	-3.471	-4.494	-7.572
Model 1	TYR	C	-4.91	-4.099	-7.27
Model 1	TYR	O	-5.202	-2.939	-6.995
Model 1	TYR	C	-2.788	-5.048	-6.317
Model 1	TYR	C	-2.622	-4.009	-5.225
Model 1	TYR	C	-1.473	-3.195	-5.192
Model 1	TYR	C	-3.644	-3.81	-4.283
Model 1	TYR	C	-1.288	-2.271	-4.15
Model 1	TYR	C	-3.479	-2.863	-3.258
Model 1	TYR	C	-2.28	-2.125	-3.162
Model 1	TYR	O	-2.036	-1.316	-2.101
Model 1	TYR	H	-2.941	-2.453	-7.734
Model 1	TYR	H	-3.491	-5.27	-8.337
Model 1	TYR	H	-3.369	-5.886	-5.932
Model 1	TYR	H	-1.807	-5.436	-6.588
Model 1	TYR	H	-0.723	-3.289	-5.964
Model 1	TYR	H	-4.562	-4.376	-4.349
Model 1	TYR	H	-0.398	-1.661	-4.097
Model 1	TYR	H	-4.255	-2.718	-2.52
Model 1	TYR	H	-2.647	-1.485	-1.381
Model 2	TYR	N	5.098	7.593	-6.01
Model 2	TYR	C	4.234	8.631	-5.463
Model 2	TYR	C	4.031	8.474	-3.959
Model 2	TYR	O	4.119	7.372	-3.425
Model 2	TYR	C	2.888	8.591	-6.195
Model 2	TYR	C	2.193	7.244	-6.117
Model 2	TYR	C	2.453	6.249	-7.082
Model 2	TYR	C	1.304	6.979	-5.062
Model 2	TYR	C	1.734	5.04	-7.061
Model 2	TYR	C	0.597	5.765	-5.028
Model 2	TYR	C	0.776	4.813	-6.054
Model 2	TYR	O	-0.021	3.717	-6.12
Model 2	TYR	H	5.075	6.691	-5.557
Model 2	TYR	H	4.703	9.6	-5.638
Model 2	TYR	H	3.047	8.843	-7.244
Model 2	TYR	H	2.233	9.357	-5.781
Model 2	TYR	H	3.18	6.426	-7.861
Model 2	TYR	H	1.157	7.711	-4.282
Model 2	TYR	H	1.896	4.285	-7.817
Model 2	TYR	H	-0.11	5.571	-4.234
Model 2	TYR	H	-0.755	3.794	-5.506
Model 3	TYR	N	3.751	-2.867	-5.844
Model 3	TYR	C	2.688	-3.853	-5.936
Model 3	TYR	C	1.335	-3.247	-5.598
Model 3	TYR	O	1.242	-2.281	-4.847
Model 3	TYR	C	3.015	-5.039	-5.021
Model 3	TYR	C	3.259	-4.635	-3.58
Model 3	TYR	C	4.556	-4.285	-3.15
Model 3	TYR	C	2.179	-4.552	-2.685
Model 3	TYR	C	4.788	-3.922	-1.811
Model 3	TYR	C	2.402	-4.148	-1.359
Model 3	TYR	C	3.706	-3.861	-0.909
Model 3	TYR	O	3.913	-3.515	0.387
Model 3	TYR	H	3.661	-2.155	-5.133
Model 3	TYR	H	2.643	-4.211	-6.965
Model 3	TYR	H	2.197	-5.758	-5.06
Model 3	TYR	H	3.903	-5.543	-5.402
Model 3	TYR	H	5.378	-4.293	-3.851
Model 3	TYR	H	1.175	-4.771	-3.015
Model 3	TYR	H	5.783	-3.661	-1.482
Model 3	TYR	H	1.586	-4.082	-0.655
Model 3	TYR	H	4.826	-3.302	0.592
Model 4	TYR	N	4.325	4.347	0.466
Model 4	TYR	C	3.671	5.176	1.464
Model 4	TYR	C	3.462	4.419	2.766
Model 4	TYR	O	3.336	3.199	2.78
Model 4	TYR	C	2.344	5.701	0.903
Model 4	TYR	C	1.411	4.605	0.426
Model 4	TYR	C	1.485	4.141	-0.904
Model 4	TYR	C	0.502	4.017	1.323
Model 4	TYR	C	0.621	3.124	-1.35
Model 4	TYR	C	-0.347	2.986	0.885
Model 4	TYR	C	-0.302	2.546	-0.453
Model 4	TYR	O	-1.14	1.563	-0.872
Model 4	TYR	H	4.099	3.362	0.46
Model 4	TYR	H	4.317	6.028	1.677
Model 4	TYR	H	2.556	6.37	0.069
Model 4	TYR	H	1.842	6.294	1.668
Model 4	TYR	H	2.212	4.559	-1.583
Model 4	TYR	H	0.465	4.339	2.354
Model 4	TYR	H	0.682	2.767	-2.368
Model 4	TYR	H	-1.058	2.528	1.557
Model 4	TYR	H	-0.98	1.288	-1.778
Model 5	TYR	N	5.593	-5.803	-3.42
Model 5	TYR	C	4.747	-6.734	-2.69
Model 5	TYR	C	3.293	-6.635	-3.127
Model 5	TYR	O	2.835	-5.594	-3.592
Model 5	TYR	C	4.899	-6.49	-1.184
Model 5	TYR	C	4.544	-5.077	-0.767
Model 5	TYR	C	5.532	-4.071	-0.752
Model 5	TYR	C	3.212	-4.755	-0.456
Model 5	TYR	C	5.203	-2.758	-0.367
Model 5	TYR	C	2.874	-3.438	-0.102
Model 5	TYR	C	3.868	-2.44	-0.041
Model 5	TYR	O	3.527	-1.175	0.311
Model 5	TYR	H	5.206	-4.896	-3.639
Model 5	TYR	H	5.085	-7.748	-2.907
Model 5	TYR	H	5.93	-6.698	-0.896
Model 5	TYR	H	4.268	-7.194	-0.642
Model 5	TYR	H	6.545	-4.303	-1.045
Model 5	TYR	H	2.441	-5.509	-0.51
Model 5	TYR	H	5.959	-1.987	-0.359
Model 5	TYR	H	1.859	-3.171	0.149
Model 5	TYR	H	4.266	-0.562	0.324
